# Supplementary material for: Elucidating Multimodal Imaging Patterns in Accelerated Brain Aging: Heterogeneity through a Discriminant Analysis Approach Using the UK Biobank Dataset
Source: Bioengineering (Basel). 2024 Jan 26;11(2):124. doi: 10.3390/bioengineering11020124 (PMC10886122; doi:10.3390/bioengineering11020124)
Supplement: Supplementary file 1 [file bioengineering-11-00124-s001.zip]

Archive with 1 entries (1 files):
- bioengineering-2800700-supplementary.pdf
